# Supplementary material for: Loss of ATRX, Genome Instability, and an Altered DNA Damage Response Are Hallmarks of the Alternative Lengthening of Telomeres Pathway
Source: PLoS Genet. 2012 Jul 19;8(7):e1002772. doi: 10.1371/journal.pgen.1002772 (PMC3400581; doi:10.1371/journal.pgen.1002772)
Supplement: Table S1 — ATRX exons deleted in the analyzed ALT lines. (XLSX) [file pgen.1002772.s008.xlsx]

## Sheet: Sheet1
	ATRX exons
Cell Line	1	2	3	4	5	6	7	8	9	10	11	12	13	14	15	16	17	18	19	20	21	22	23	24	25	26	27	28	29	30	31	32	33	34	35
JFCF-6/T.1D
JFCF-6/T.1L
JFCF-6/T.1M
JFCF-6/T.1Q
JFCF-6/T.1R
JFCF-6/T.1J/5H
JFCF-6/T.1J/1-3C
IIICF/a2
IIICF/c
IIICF-T/A6
IIICF-T/B3
IIICF-E6E7/C4
IVG-BF.LXSN
LFS-05F-24
SaOS-2
G292
U-2 OS
SK-LU-1
WI38-VA12/2RA
SUSM-1
GM847
MeT-4A
Note: Black cells indicate the deleted exons. The deletion in U-2 OS was previously described in reference 16.
