# Supplementary material for: Loss of ATRX, Genome Instability, and an Altered DNA Damage Response Are Hallmarks of the Alternative Lengthening of Telomeres Pathway
Source: PLoS Genet. 2012 Jul 19;8(7):e1002772. doi: 10.1371/journal.pgen.1002772 (PMC3400581; doi:10.1371/journal.pgen.1002772)
Supplement: Table S2 — List of sequenced genes. (XLS) [file pgen.1002772.s009.xls]

## Sheet: Sheet1
Gene	Official Name	Accession #	Uni gene	GeneID	comment
53BP1	TP53BP1	NM_005657	Hs.440968	7158	repair
Abraxas	FAM175A	NM_139076	Hs.334772	84142	repair
Amida	TFPT	NM_013342	Hs.590939	29844
ANKRD32	ANKRD32	NM_032290.3	Hs.657315	84250
APEX	APEX1	NM_001641	Hs.73722	328	repair
APLF	APLF	NM_173545.1	Hs. 258941	200558	repair
Apollo	DCLRE1B	NM_022836	Hs.591412	64858	telomeres
ARID4A	ARID4A	NM_002892.3	Hs.161000	5926	TUDOR
ARID4B	ARID4B	NM_016374.5	Hs.575782	51742	TUDOR
ARP5	ACTR5	NM_024855	Hs.371585	79913
ARP8	ACTR8	NM_022899	Hs.412186	93973
Artemis	DCRE1C	NM_001033855	Hs.656065	64421	repair
ATM	ATM	NM_000051	Hs.367437	472	DDR
ATR	ATR	NM_001184	Hs.271791	545	DDR
ATRIP	ATRIP	NM_130384	Hs.694840	84126	DDR
Aurora kinase	AURKA	NM_198433	Hs.250822	6790	DDR
BAB-135	ZBTB44	NM_014155.4	Hs.178499	29068	telomeres
BACH1	BRIP1	NM_032043	Hs.532799	83990	repair
BARD1	BARD1	NM_000465	Hs.591642	580	repair
BCCIP	BCCIP	NM_016567	Hs.370292	56647	repair
BLM	BLM	NM_000057	Hs.169348	641	repair
BRCA1	BRCA1	NM_007294	Hs.194143	672	repair
BRCA2	BRCA2	NM_000059	Hs.34012	675	repair
BTBD12	SLX4	NM_032444.2	Hs.143681	84464	telomeres
C7orf20	C7orf20	NM_015949.2	Hs.107387	51608
CBP/p300	CREBBP	NM_004380	Hs.459759	1387	repair
CCDC95	CCDC95	NM_173618	Hs.434864	283899
Cdc25A	CDC25A	NM_001789	Hs.437705	993	cell cycle
Cdc25C	CDC25B	NM_021873	Hs.153752	994	cell cycle
Cep164	CEP164	NM_014956.4	Hs. 504009	22897	repair
CHFR	CHFR	NM_018223	Hs.656770	55743	DDR
Chk1	CHEK1	NM_001274	Hs.24529	1111	DDR
Chk2	CHEK2	NM_007194	Hs.291363	11200	DDR
claspin	CLSPN	NM_022111	Hs.175613	63967	DDR
CtBP	CtBP1	NM_001012614.1	Hs.208597	1487	repair
CTD Pase1	CTDP1	NM_004715	Hs.465490	9150	modification
CTDP1	CTDP1	NM_004715.3	Hs.465490	9150	BRCT
CTF18	CHTF18	NM_022092	Hs.153850	63922	repair
CtIP	RBBP8	NM_002894	Hs.546282	5932	repair
DBC-1	DBC1	NM_021174	Hs.706791	57805	telomeres
DBF4B	DBF4B	NM_025104.2	Hs.369998	80174	BRCT
DNA lig 1	LIG1	NM_000234	Hs.1770	3978	repair
DNA lig 3	LIG3	NM_013975	Hs.100299	3980	repair
DNA lig 4	LIG4	NM_002312	Hs.166091	3981	repair
DNA-PKcs	PRKDC	NM_006904	Hs.700597	5591	repair
DNMT1	DNMT1	NM_001379	Hs.202672	1786	modification
DNMT3a	DNMT3A	NM_175629	Hs.515840	1788	modification
DNMT3b	DNMT3B	NM_006892	Hs.655708	1789	modification
DNTT	DNTT	NM_001017520.1	Hs.534206	1791	BRCT
DSS1	SHFM1	NM_006304	Hs.489201	7979	repair
Dyskerin	DKC1	NM_001363	Hs.4747	1736	telomerase
E2F1	E2F1	NM_005225	Hs.654393	1869	cell cycle
E2F2	E2F2	NM_004091	Hs.194333	1870	cell cycle
E2F3	E2F3	NM_001949	Hs.269408	1871	cell cycle
E2F4	E2F4	NM_001950	Hs.108371	1874	cell cycle
E2FBP1	ARID3A	NM_005224	Hs.501296	1820	cell cycle
ECT2	ECT2	NM_018098	Hs.518299	1894
EDD	UBR5	NM_015902	Hs.591856	51366	chromatin
Eme1	EME1	NM_152463	Hs.514330	146956	repair
ERCC1	ERCC1	NM_202001	Hs.435981	2067	repair
ERCC2	ERCC2	NM_000400	Hs.487294	2068	repair
ERCC3	ERCC3	NM_000122	Hs.469872	2071	repair
ERCC5	ERCC5	NM_000123	Hs.258429	2073	repair
EST1A	SMG6	NM_017575	Hs.448342	23293	telomeres
EST1B	SMG5	NM_015327	Hs.516837	23381	telomeres
EST1C	SMG7	NM_173156	Hs.591463	9887	telomeres
EXO1	EXO1	NM_006027	Hs.498248	9156	repair
FAAP100	C17orf70	NM_025161	Hs.313905	80233	repair
FAAP24	C19orf40	NM_152266	Hs.579899	91442	repair
FANCA	FANCA	NM_000135	Hs.567267	2175	repair
FANCB	FANCB	NM_001018113	Hs.554740	2187	repair
FANCC	FANCC	NM_000136	Hs.494529	2176	repair
FANCD2	FANCD2	NM_033084	Hs.208388	2177	repair
FANCE	FANCE	NM_021922	Hs.302003	2178	repair
FANCF	FANCF	NM_022725	Hs.632151	2188	repair
FANCG	FANCG	NM_004629	Hs.591084	2189	repair
FANCI	FANCI	NM_001113378	Hs.513126	55215	repair
FANCL	FANCL	NM_018062	Hs.631890	55120	repair
FANCM	FANCM	NM_020937	Hs.509229	57697	repair
FEN1	FEN1	NM_004111	Hs.409065	2237	repair
GCN5	GCN5L2	NM_021078	Hs.463045	2648	modification
geminin	GMNN	NM_015895	Hs.234896	51053	replication
GEN1	GEN1	NM_001130009.1	Hs. 467793	348654	repair
H2AX	H2AFX	NM_002105	Hs.477879	3014	chromatin
HCAP-G	NCAPG	NM_022346.3	Hs.567567	64151	telomeres
HDAC1	HDAC1	NM_004964	Hs.88556	3065	modification
HDAC2	HDAC2	NM_001527.2	Hs.3352	3066	modification
HDAC3	HDAC3	NM_003883.3	Hs.519632	8841	modification
HDAC4	HDAC4	NM_006037.3	Hs.20516	9759	modification
HEC1	Ndc80	NM_006101.1	Hs.414407	10403	repair
HELZ	HELZ	NM_014877	Hs.370140	9931	repair
hFBH1	FBXO18	NM_032807.3	Hs. 498543	84893	repair
HIC1	HIC1	NM_006497	Hs.72956	3090
HMGB1	HMGB1	NM_002128.4	Hs. 712556	3146	chromatin
HNRNPA1	HNRNPA1	NM_002136.2	Hs.699190	3178	telomeres
HP1alpha	CBX5	NM_012117	Hs.632724	23468	chromatin
HP1beta	CBX1	NM_006807	Hs.77254	10951	chromatin
HP1gamma	CBX3	NM_007276	Hs.381189	11335	chromatin
hRIP	RPAIN	NM_001033002	Hs.462086	84268
hTERT	TERT	NM_198253	Hs.492203	7015	telomerase
hTR	TERC	BC128029	Hs.436182	7012	telomerase
Hus1	HUS1	NM_004507	Hs.152983	3364	repair
Ima1	TMEM201	NM_001010866.1	Hs.706017	199953	telomeres
INO80	INO80	NM_017553	Hs.292949	54617	modification
INO80C	INO80C	NM_001098817	Hs.464903	125476	repair
ISG20	ISG20	NM_002201	Hs.459265	3669	repair
JMJD2A	JMJD2A	NM_014663.2	Hs.155983	9682	modification
JMJD2B	JMJD2B	NM_015015.2	Hs.654816	23030	modification
JMJD2C	JMJD2C	NM_015061.2	Hs.709425	23081	modification
KAP-1	TRIM28	NM_005762	Hs. 467408	10155	repair
Ki-67	MKI67	NM_002417	Hs.80976	4288	cell cycle
Ku70	XRCC6	NM_001469	Hs.292493	2547	repair
Ku80	XRCC5	NM_021141	Hs.388739	7520	repair
MAGEG1	NDNL2	NM_138704.2	Hs. 656412	56160	repair
MCM2	MCM2	NM_004526	Hs.477481	4171	replication
MCM3	MCM3	NM_002388	Hs.179565	4172	replication
MCM4	MCM4	NM_005914	Hs.460184	4173	replication
MCM5	MCM5	NM_006739	Hs.517582	4174	replication
MCM6	MCM6	NM_005915	Hs.444118	4175	replication
MCM7	MCM7	NM_005916	Hs.438720	4176	replication
MCPH1	MCPH1	NM_024596	Hs.656769	79648	repair
MCRS1	MCRS1	NM_006337	Hs.25313	10445
MDC1	MDC1	NM_014641	Hs.519993	9656	repair
MLH1	MLH1	NM_000249	Hs.195364	4292	repair
MLL	MLL	NM_005933.2	Hs.258855	4297	telomeres
MMS21	NSMCE2	NM_173685	Hs.388297	286053	repair
MORC4	MORC4	NM_001085354.1	Hs.496544	79710	telomeres
Mre11	MRE11A	NM_005590	Hs.192649	4361	repair
Msh2	MSH2	NM_000251	Hs.597656	4436	repair
Msh3	MSH3	NM_002439	Hs.280987	4437	repair
MSH4	MSH4	NM_002440	Hs.216639	4438	repair
MSH5	MSH5	NM_025259	Hs.647011	4439	repair
Msh6	MSH6	NM_000179	Hs.445052	2956	repair
MTF2	MTF2	NM_007358.3	Hs.31016	22823	TUDOR
Mus81	MUS81	NM_025128	Hs.288798	80198	repair
MUTYH	MUTYH	NM_012222	Hs.271353	4595	repair
myt1	PKMYT1	NM_004203	Hs.77783	9088
Nbs1	NBN	NM_002485	Hs.492208	4683	repair
NFRKB	NFRKB	NM_006165	Hs.530539	4798
NOP10	NOLA3	NM_018648	Hs.14317	55505	telomerase
Nse1	FAM84A	NM_145175	Hs.260855	151354	repair
Nse2	FAM84B	NM_174911	Hs.124951	157638	repair
Nse3	NDNL2	NM_138704	Hs.656412	56160	repair
Nse4A	NSMCE4A	NM_017615	Hs.258798	54780	repair
Nse4B	EID3	NM_001008394	Hs.659857	493861	repair
nucleostemin	GNL3	NM_014366.4	Hs. 313544	26354	shelterin
OBFC1	OBFC1	NM_024928	Hs.134491	79991	telomeres
ORC1	ORC1L	NM_004153	Hs.17908	4998	replication
ORC2	ORC2L	NM_006190	Hs.444870	4999	replication
ORC3	ORC3L	NM_181837	Hs.410228	23595	replication
ORC4	ORC4L	NM_002552	Hs.558364	5000	replication
ORC5	ORC5L	NM_002553	Hs.432948	5001	replication
ORC6	ORC6L	NM_014321	Hs.49760	23594	replication
p107	RBL1	NM_002895	Hs.207745	5933	cell cycle
p130	RBL2	NM_005611	Hs.513609	5934	cell cycle
p21	CDKN1A	NM_000389	Hs.370771	1026	cell cycle
Palb2	PALB2	NM_024675	Hs.444664	79728	repair
PAPB1	PABPC1	NM_002568.3	Hs.387804	26986	Rif1
PARP1	PARP1	NM_001618	Hs.177766	142	modification
PARP2	PARP2	NM_005484	Hs.409412	10038	modification
PARP4	PARP4	NM_006437	Hs.591227	143	modification
PAXIP1	PAXIP1	NM_007349	Hs.443881	22976
PCAF	PCAF	NM_003884	Hs.533055	8850	chromatin
PCNA	PCNA	NM_002592	Hs.147433	5111	repair
PES1	PES1	NM_014303.2	Hs.517543	23481	BRCT
PHF1	PHF1	NM_002636.3	Hs.166204	5252	TUDOR
PHF20L1	PHF20L1	NM_016018.4	Hs.304362	51105	TUDOR
PINX1	PINX1	NM_017884	Hs.490991	54984	telomeres
PML	PML	NM_033238	Hs.526464	5371	APB
PMS1	PMS1	NM_000534	Hs.111749	5378	repair
PMS2	PMS2	NM_000535	Hs.632637	5395	repair
PNUTS	PPP1R10	NM_002714	Hs.106019	5514	telomeres
POLA1	POLA1	NM_016937.2	Hs.567319	5422	replication
POLA2	POLA2	NM_002689.2	Hs.201897	23649	replication
POLD1	POLD1	NM_002691.2	Hs.279413	5424	replication
POLD2	POLD2	NM_001127218.1	Hs.306791	5425	replication
POLD3	POLD3	NM_006591.1	Hs.82502	10714	replication
POLD4	POLD4	NM_021173.2	Hs.523829	57804	replication
POLE1	POLE1	NM_006231.2	Hs.657680	5426	replication
POLE2	POLE2	NM_002692.2	Hs.162777	5427	replication
POLE3	POLE3	NM_017443.3	Hs.108112	54107	replication
POLE4	POLE4	NM_019896.2	Hs.469060	56655	replication
POLH	POLH	NM_006502	Hs.655467	5429	repair
POLL	POLL	NM_013274.2	Hs.523230	27343	repair
POLM	POLM	NM_013284	Hs.596982	27434	repair
Polo kinase	PLK1	NM_005030	Hs.592049	5347	cell cycle
Pontin	RUVBL1	NM_003707	Hs.272822	8607	telomerase
POT1	POT1	NM_015450	Hs.31968	25913	shelterin
PP1	PPP1CA	NM_002708	Hs.183994	5499	modification
PPP1CB	PPP1CB	NM_002709	Hs.705383	5500	modification
PPP1CC	PPP1CC	NM_002710	Hs.79081	5501	modification
PRIM1	PRIM1	NM_000946.2	Hs.534339	5557
PRIM2	PRIM2	NM_000947.2	Hs.654580	5558
PRMT1	PRMT1	NM_001536	Hs.20521	3276	modification
PRMT2	PRMT2	NM_001535.2	Hs.9606	3275	modification
PRMT3	PRMT3	NM_005788.2	Hs.152337	10196	modification
PRMT4	CARM1	NM_199141.1	Hs.371416	10498	modification
PRMT5	PRMT5	NM_001039619.1	Hs.367854	10419	modification
PRMT6	PRMT6	NM_018137.1	Hs.26006	55170	modification
Rad1	RAD1	NM_002853	Hs.531879	5810	repair
Rad17	RAD17	NM_133338	Hs.16184	5884	repair
Rad18	RAD18	NM_020165	Hs.375684	56852	repair
RAD23B	RAD23B	NM_002874	Hs.521640	5887	repair
Rad50	RAD50	NM_005732	Hs.655835	10111	repair
Rad51	RAD51	NM_002875	Hs.631709	5888	repair
Rad51AP-1	RAD51AP1	NM_006479	Hs.705500	10635	repair
RAD51C	RAD51C	NM_058216	Hs.412587	5889	repair
RAD51D	RAD51L3	NM_002878	Hs.631757	5892	repair
Rad51L1	RAD51L1	NM_002877	Hs.172587	5890	repair
RAD52	RAD52	NM_134424	Hs.410355	5893	repair
RAD54	RAD54L	NM_003579	Hs.706783	8438	repair
Rad54B	RAD54B	NM_012415	Hs.30561	25788	repair
Rad9	RAD9A	NM_004584	Hs.655354	5883	DDR
Rap1	TERF2IP	NM_018975	Hs.301419	54386	shelterin
Rap80	UIMC1	NM_016290	Hs.232721	51720	repair
Rb	RB1	NM_000321	Hs.408528	5925	DDR
RecQ4	RECQL4	NM_004260	Hs.31442	9401	repair
RecQ5	RECQL5	NM_004259	Hs.632229	9400	repair
RecQL1	REDQL	NM_002907	Hs.235069	5965	repair
Reptin	RUVBL2	NM_006666	Hs.515846	10856	telomerase
rev1	REV1	NM_016316	Hs.443077	51455	repair
RFC1	RFC1	NM_002913	Hs.507475	5981	replication
RFC2	RFC2	NM_181471	Hs.647062	5982	replication
RFC3	RFC3	NM_002915	Hs.115474	5983	replication
RFC4	RFC4	NM_002916	Hs.706847	5984	replication
RFC5	RFC5	NM_007370	Hs.506989	5985	replication
Rif1	RIF1	NM_018151	Hs.655671	55183	DDR
RMI1	RMI1	NM_024945	Hs.284137	80010	repair
RNF8	RNF8	NM_003958	Hs.485278	9025	DDR
RPA1	RPA1	NM_002945	Hs.461925	6117	DDR
RPA2	RPA2	NM_002946	Hs.79411	6118	DDR
RPA3	RPA3	NM_002947	Hs.487540	6119	DDR
RTEL	RTEL1	NM_016434	Hs.434878	51750	repair
SA1	STAG1	NM_005862	Hs.412586	10274	cohesion
SA2	STAG2	NM_001042749	Hs.496710	10735	cohesion
Scc1	RAD21	NM_006265	Hs.81848	5885	cohesion
SFR1	SFR1	NM_001002759.1	Hs.93667	119392	repair
shugoshin	SGOL1	NM_001012409	Hs.105153	151648	cohesion
SIRT1	SIRT1	NM_012238.3	Hs.369779	23411	modification
SIRT6	SIRT6	NM_016539.1	Hs.423756	51548	modification
SMARC2	SMARCC2	NM_001130420.1	Hs.236030	6601	Rif1
SMC1	SMC1A	NM_006306	Hs.211602	8243	cohesion
SMC3	SMC3	NM_005445	Hs.24485	9126	cohesion
SMC5	SMC5	NM_015110	Hs.534189	23137	repair
SMC6	SMC6	NM_024624	Hs.526728	79677	repair
SMG1	SMG1	NM_015092	Hs.460179	23049	telomeres
SNM1A	DCLRE1A	NM_014881	Hs.1560	9937	repair
SP100	SP100	NM_001080391	Hs.369056	6672	APB
SP110	SP110	NM_004509	Hs.145150	3431	APB
SSB1	OBFC2B	NM_024068.2	Hs.240170	79035	APB
SSB2	OBFC2A	NM_001031716.1	Hs.591610	64859	DDR
Suv39h1	SUV39H1	NM_003173	Hs.522639	6839	modification
Suv39h2	SUV39H2	NM_024670	Hs.554883	79723	modification
Suv4-20 h1	UV420H1	NM_016028.4	Hs.632120	51111	modification
Suv4-20 h2	SUV420H2	NM_032701.3	Hs.590982	84787	modification
SWI5	SWI5	NM_001040011.1	Hs.259594	375757	repair
SWS1	SWS1	NM_001042697.1	Hs.593985	125150	repair
Tankyrase 1	TNKS	NM_003747	Hs.370267	8658	telomeres
Tankyrase 2	TNKS2	NM_025235	Hs.329327	80351	telomeres
TDP1	TDP1	NM_018319	Hs.209945	55775
TDRD1	TDRD1	NM_198795.1	Hs.333132	56165	TUDOR
TDRD10	TDRD10	NM_001098475.1	Hs.387671	126668	TUDOR
TDRD12	TDRD12	NM_001110822.1	Hs.646351	91646	TUDOR
TDRD3	TDRD3	NM_030794.1	Hs.525061	81550	TUDOR
TDRD5	TDRD5	NM_173533.2	Hs.197354	163589	TUDOR
TDRD6	TDRD6	NM_001010870.1	Hs.656983	221400	TUDOR
TDRD7	TDRD7	NM_014290.2	Hs.193842	23424	TUDOR
TDRD9	TDRD9	NM_153046.2	Hs.21454	122402	TUDOR
TDRKH	TDRKH	NM_001083963.1	Hs.144439	11022	TUDOR
Tel2	TELO2	NM_016111	Hs.271044	9894	Tel2
TIN2	TINf2	NM_001099274	Hs.496191	26277	shelterin
TOP1	TOP1	NM_003286	Hs.592136	7150	repair
TOP2A	TOP2A	NM_001067	Hs.156346	7153	repair
TOP2B	TOP2B	NM_001068	Hs.475733	7155	repair
TOP3A	TOP3A	NM_004618	Hs.592115	7156	repair
TOP3B	TOP3B	NM_003935	Hs.436401	8940	repair
TopBP1	TOPBP1	NM_007027	Hs.53454	11073	DDR
TPP1	ACD	AY502940	Hs.78019	65057	shelterin
TREX1	TREX1	NM_016381.3	Hs.713742	11277
TREX2	TREX2	NM_080701.3	Hs.644635	11219
TRF1	TERF1	NM_017489	Hs.442707	7013	shelterin
TRF2	TERF2	NM_005652	Hs.63335	7014	shelterin
TRIM28	TRIM28	NM_005762	Hs.467408	10155	repair
TRIP13	TRIP13	NM_004237.2	Hs.436187	9319	repair
Tti1	TTI1	NM_014657.1	Hs. 655481	9675	Tel2
Tti2	TTI2	NM_020130.3	Hs.591849	56892	Tel2
UPF1	UPF1	NM_002911	Hs.515266	5976	telomeres
wee1	WEE1	NM_003390	Hs.249441	7465	cell cycle
WRN	WRN	NM_000553	Hs.632050	7486	repair
WRNIP	WRNIP1	NM_020135	Hs.236828	56897	repair
XLF	NHEJ1	NM_024782	Hs.225988	79840	repair
XPF	ERCC4	NM_005236	Hs.696757	2072	repair
XRCC1	XRCC1	NM_006297	Hs.98493	7515	repair
XRCC2	XRCC2	NM_005431	Hs.647093	7516	repair
XRCC3	XRCC3	NM_001100119	Hs.592325	7517	repair
XRCC4	XRCC4	NM_003401	Hs.567359	7518	repair
ZCCHC7	ZCCHC7	NM_032226.2	Hs.654700	84186	telomeres
ZNF198	ZMYM2	NM_197968	Hs.706777	7750
ZNHIT4	ZNHIT4	NM_031288	Hs.410786	83444
